# Supplementary material for: The Effect of Stimulants on Nectar Composition, Flowering, and Seed Yield of Common Buckwheat (Fagopyrum esculentum Moench)
Source: Int J Mol Sci. 2023 Aug 16;24(16):12852. doi: 10.3390/ijms241612852 (PMC10454428; doi:10.3390/ijms241612852)
Supplement: Supplementary file 1 [file ijms-24-12852-s001.zip]

Archive with 9 entries (9 files):
- Suppl. Table 1.pdf
- Suppl. Table 2.pdf
- Suppl. Table 3.pdf
- Suppl. Table 4.pdf
- Suppl. Table 5A.pdf
- suppl. Table 5B.pdf
- Suppl. Table 6 A.pdf
- Suppl. Table 6 B.pdf
- Suppl. Table 7.pdf
